# Supplementary material for: Single-Cell RNA Sequencing of Human Pluripotent Stem Cell-Derived Macrophages for Quality Control of The Cell Therapy Product
Source: Front Genet. 2022 Jan 31;12:658862. doi: 10.3389/fgene.2021.658862 (PMC8841343; doi:10.3389/fgene.2021.658862)
Supplement: Supplementary file 5 [file Table1.XLSX]

## Sheet: Seurat
Supplementary Table 2. DEGs of each cluster analysed by Seurat method
hESC-iMAC
	p_val	avg_log2FC	pct.1	pct.2	p_val_adj	cluster	gene
MT2A	1.16385e-34	5.70707	1	0.139	1.6963e-30	8	MT2A
TAGLN	1.40348e-84	5.51602	1	0.047	2.04558e-80	8	TAGLN
TPM2	3.0885e-75	5.19965	1	0.054	4.50149e-71	8	TPM2
KRT18	2.67239e-116	4.79533	1	0.031	3.89501e-112	8	KRT18
MYL9	1.08523e-145	4.55969	1	0.023	1.58172e-141	8	MYL9
KRT8	3.61923e-61	4.23034	1	0.069	5.27503e-57	8	KRT8
TPM1	5.6447e-32	4.20477	1	0.156	8.22715e-28	8	TPM1
FN1	1.48738e-34	3.76473	0.526	0.029	2.16786e-30	8	FN1
ANXA22	5.77945e-13	3.56509	1	0.829	8.42355e-09	8	ANXA2
COL1A1	4.94372e-07	3.26258	0.211	0.026	0.00720548	8	COL1A1
UCHL1	3.93397e-140	3.22688	0.842	0.016	5.73376e-136	8	UCHL1
HSPB1	7.85304e-14	3.15246	1	0.809	1.14458e-09	8	HSPB1
S100A101	9.02981e-14	2.92061	1	0.499	1.31609e-09	8	S100A10
C12orf751	5.98166e-17	2.90588	0.947	0.274	8.71826e-13	8	C12orf75
ACTA2	1.58698e-142	2.90018	0.737	0.011	2.31303e-138	8	ACTA2
TIMP12	3.06681e-09	2.88204	0.947	0.59	4.46987e-05	8	TIMP1
ACTG2	1.02765e-159	2.83662	0.474	0.003	1.4978e-155	8	ACTG2
S100A16	4.22328e-264	2.80703	1	0.01	6.15544e-260	8	S100A16
SELM	1.53857e-68	2.79361	1	0.059	2.24246e-64	8	SELM
MLLT11	1.03249e-264	2.75299	1	0.01	1.50486e-260	8	MLLT11
PPDPF2	1.0114e-12	2.72744	1	0.764	1.47412e-08	8	PPDPF
PTRF	1.73154e-268	2.66799	0.842	0.006	2.52372e-264	8	PTRF
PHLDA2	2.94712e-104	2.6545	0.947	0.032	4.29542e-100	8	PHLDA2
GAPDH2	1.48631e-13	2.60398	1	0.999	2.1663e-09	8	GAPDH
MAP1B	2.13638e-302	2.52645	0.737	0.003	3.11377e-298	8	MAP1B
COL1A2	1.37717e-13	2.48206	0.368	0.038	2.00722e-09	8	COL1A2
RHOC1	2.9872e-16	2.47093	1	0.38	4.35384e-12	8	RHOC
SERPINE1	1.51858e-36	2.44936	0.316	0.009	2.21333e-32	8	SERPINE1
IGFBP7	5.43293e-51	2.44042	0.526	0.02	7.9185e-47	8	IGFBP7
IFITM31	1.63548e-11	2.37374	1	0.758	2.38371e-07	8	IFITM3
LDHA2	1.47522e-09	2.35821	0.947	0.819	2.15014e-05	8	LDHA
GSTP14	5.06075e-13	2.32831	1	0.766	7.37604e-09	8	GSTP1
DSTN1	2.62697e-13	2.2886	1	0.521	3.82881e-09	8	DSTN
PFN2	0	2.24072	0.947	0.006	0	8	PFN2
RP11-865I6.2	1.2662e-151	2.22995	0.421	0.002	1.84549e-147	8	RP11-865I6.2
MT1E	2.59775e-46	2.20565	0.684	0.038	3.78622e-42	8	MT1E
LGALS11	9.26234e-14	2.20253	1	0.998	1.34999e-09	8	LGALS1
VIM2	2.62649e-12	2.19036	1	0.971	3.8281e-08	8	VIM
ARF41	4.34643e-12	2.17634	0.895	0.402	6.33492e-08	8	ARF4
ACTG12	5.8001e-13	2.14027	1	0.992	8.45364e-09	8	ACTG1
PRDX62	1.41322e-10	2.10457	0.947	0.585	2.05977e-06	8	PRDX6
IGFBP2	2.29957e-69	2.10259	0.368	0.006	3.35163e-65	8	IGFBP2
NNMT	1.0938e-285	2.08246	0.789	0.004	1.59421e-281	8	NNMT
EIF5A1	1.10994e-11	2.07783	1	0.714	1.61774e-07	8	EIF5A
TPM41	4.61496e-14	2.07584	1	0.48	6.72631e-10	8	TPM4
CALD1	1.11785e-98	2.05863	0.632	0.013	1.62927e-94	8	CALD1
TPI13	2.10341e-12	2.02583	1	0.929	3.06572e-08	8	TPI1
REXO2	7.06385e-20	2.0121	0.947	0.228	1.02956e-15	8	REXO2
SEC61G1	1.25533e-12	2.00972	1	0.868	1.82964e-08	8	SEC61G
STMN2	2.3881e-243	2.00794	0.632	0.003	3.48066e-239	8	STMN2
TXN3	2.3821e-13	2.00444	1	0.871	3.47191e-09	8	TXN
APOE3	8.60291e-30	2.81657	1	0.847	1.25387e-25	7	APOE
LGALS31	7.93474e-34	2.79265	0.952	0.486	1.15649e-29	7	LGALS3
GPNMB2	1.25865e-28	2.56104	0.887	0.401	1.83448e-24	7	GPNMB
APOC13	1.77394e-22	2.56021	1	0.825	2.58551e-18	7	APOC1
NUPR12	3.18166e-23	2.19021	0.935	0.63	4.63727e-19	7	NUPR1
CHCHD6	1.9687e-32	2.13388	0.758	0.216	2.86937e-28	7	CHCHD6
PLIN2	1.16328e-110	2.74455	0.932	0.314	1.69549e-106	6	PLIN2
HIST1H4C	3.00142e-65	2.72556	0.798	0.438	4.37457e-61	3	HIST1H4C
TOP2A	6.07683e-143	2.27066	0.912	0.358	8.85698e-139	3	TOP2A
H2AFZ	2.27878e-141	2.09613	0.997	0.786	3.32132e-137	3	H2AFZ
hiPSC-iMAC
	p_val	avg_log2FC	pct.1	pct.2	p_val_adj	cluster	gene
CLC	3.41445e-50	5.31755	0.18	0.009	5.59697e-46	6	CLC
ISG15	1.07476e-93	3.22083	1	0.596	1.76175e-89	5	ISG15
MX1	1.19122e-116	2.65611	0.974	0.315	1.95265e-112	5	MX1
IFIT1	6.36972e-172	2.63449	0.955	0.153	1.04412e-167	5	IFIT1
IFIT3	3.50501e-106	2.1212	0.897	0.228	5.74541e-102	5	IFIT3
IFIT2	1.41522e-136	2.04601	0.718	0.09	2.31983e-132	5	IFIT2
MKI67	0	2.92129	0.996	0.093	0	3	MKI67
TOP2A	3.31288e-176	2.86662	1	0.431	5.43048e-172	3	TOP2A
CENPF	0	2.66995	0.989	0.084	0	3	CENPF
HIST1H4C	6.20361e-92	2.66908	0.884	0.591	1.0169e-87	3	HIST1H4C
H2AFZ	6.48292e-156	2.38564	1	0.923	1.06268e-151	3	H2AFZ
STMN1	1.56874e-161	2.37269	1	0.695	2.57148e-157	3	STMN1
RRM2	0	2.10057	0.855	0.056	0	3	RRM2
TYMS	2.04816e-285	2.07782	0.945	0.118	3.35734e-281	3	TYMS
CDK1	6.43679e-296	2.02627	0.873	0.088	1.05512e-291	3	CDK1
NUSAP1	0	2.01909	0.967	0.109	0	3	NUSAP1
HMGB2	2.53904e-143	2.01268	0.985	0.619	4.16199e-139	3	HMGB2
